# Supplementary material for: Vericiguat suppresses ventricular tachyarrhythmias inducibility in a rabbit myocardial infarction model
Source: PLoS One. 2024 Apr 16;19(4):e0301970. doi: 10.1371/journal.pone.0301970 (PMC11020759; doi:10.1371/journal.pone.0301970)
Supplement: S1 Data — (XLSX) [file pone.0301970.s004.xlsx]

## Sheet: EP data
Serial No.	Rabbit	Dapa	LVEF	Px dist	Base VERP	APD 300	Ca 300	Cond 300	APD 200	Ca 200	Cond 200	Alter con	Alter dis	Ca decay	PVCs	PVC origin	Extra VT	Extra VF	Burst VT	Burst VF	VF DF	VT-VF	Veri VERP	APD 300	Ca 300	Cond 300	APD 200	Ca 200	Cond 200	Alter con	Alter dis	Ca decay	PVCs	Extra VT	Extra VF	Burst VT	Burst VF	VF DF	VT-VF
20220216 Rab MI	1	1	0.24548	27.074	150	137	156	52.312	120	122	51.3457	120	NA	62.134	2.9	0	0	0	0	0		0	160	134	154	49.1756	122	124	46.4532	120	NA	53.418	0.2	0	0	0	0		0
20220223 Rab MI	1	0	0.22648	55.2178	140	119	135	66.9188	105	111	64.6785	130	120	54.01	1.1	-1	0	0	0	1	22.35	1	150	132	155	62.4573	123	124	60.4587	120	110	53.022	0.3	0	0	0	0		0
20220302 Rab MI	1	0	0.31388	62.2656	140	121	151	70.7564	106	119	66.3663	130	120	50.16	0.8	0	1	0	0	1	25.38	1	150	130	145	68.8679	116	119	61.9419	120	NA	47.842	0.2	0	0	0	0		0
20220518 Rab MI	1	1	0.45904	73.4983	140	138	151	91.8729	107	119	90.7463	110	NA	47.02	0.3	0	0	0	0	1	29.17	1	150	135	145	83.1596	121	123	82.4986	80	110	44.838	0	0	0	0	0		0
20220519 Rab MI	1	0	0.30704	51.9711	140	120	148	59.0581	101	125	57.5697	140	NA	51.312	0.3	0	1	0	1	1	27.06	1	140	131	146	57.5689	109	124	56.4862	130	NA	47.84	0.1	0	0	0	0		0
20220525 Rab MI 1	1	1	0.39064	66.0303	130	125	143	82.5379	106	123	81.4862	120	NA	47.134	0.1	0	0	0	0	0		0	140	137	141	79.4567	119	128	82.5379	130	NA	45.822	0.1	0	0	0	0		0
20220525 Rab MI 2	1	1	0.456	59.9732	120	115	136	80.039	104	119	75.4699	120	NA	46.616	0.1	0	0	0	0	1	29.02	1		127	137	80.039	111	122	74.1569	100	NA	43.366	0.1	0	0	0	0		0
20220601 Rab MI 1	1	0	0.35948	48.2701	140	116	140	67.0418	105	123	65.422	140	NA	51.99	0	-1	0	0	0	1	27.81	1	150	127	146	63.7456	108	121	63.7456	120	NA	51.376	0	0	0	0	0		0
20220601 Rab MI 2	1	0	0.35492	47.4342	130	124	134	74.1159	105	120	65.8808	130	NA	45.774	0.3	0	1	0	0	0		1	140	138	128	74.1159	120	113	65.8808	130	NA	44.812	0	0	0	0	1	29.14	1
20220608 Rab MI 1	1	1	0.5662	60.9262	130	114	128	84.6197	103	116	84.6545	120	NA	45.67	0.4	0	0	0	0	1	29.72	1	140	124	126	80.457	108	119	79.4586	100	NA	44.1	0.2	0	0	0	0		0
20220608 Rab MI 2	1	0	0.42028	57.3062	130	116	135	89.5409	107	113	89.5409	120	NA	48.23	0.6	0	1	0	0	0		1	140	133	136	87.0456	121	121	84.4789	130	NA	42.226	0.3	1	0	0	0		1
20220713 Rab MI 1	1	1	0.46436	50.2096	150	116	138	84.2888	101	120	83.3458	130	120	46.008	0.4	0	0	0	0	0		0	160	126	137	81.1568	115	120	80.479	110	NA	45.254	0	0	0	0	0		0
20220713 Rab MI 2	1	1	0.4294	55.0727	140	125	136	86.0511	116	121	86.0153	150	130	57.06	0.3	0	0	0	0	0		0	160	140	140	86.0511	122	124	76.4899	120	NA	56.302	0	0	0	0	0		0
20220802 Rab MI	1	0	0.3686	46.3249	130	137	161	72.3827	112	126	71.459	120	110	50.896	0.1	0	1	0	1	0		1	160	142	158	70.4565	126	130	67.4584	100	NA	48.828	0.2	0	0	0	0		0
		VERP	Baseline	Vericiquat		APD 300	Baseline	Vericiquat		APD 200	Baseline	Vericiquat		Ca 300	Baseline	Vericiquat		Ca 200	Baseline	Vericiquat		Ca decay	Baseline	Vericiquat
		Mean	136.429	149.231		Mean	123.071	132.571		Mean	107	117.214		Mean	142.286	142.429		Mean	119.786	122.286		Mean	50.2867	47.789
		SD	8.41897	8.62316		SD	8.53467	5.47321		SD	5.44906	6.06603		SD	9.62711	9.44388		SD	4.22772	4.12177		SD	4.82573	4.27405
		T test	5.84368e-05			T test	5.11026e-05			T test	3.87822e-06			T test	0.937847			T test	0.0681567			T test	0.00138321
		Cond 300	Baseline	Vericiquat		Cond 200	Baseline	Vericiquat		Alternans	Baseline	Vericiquat		VT-VF	Baseline	Vericiquat		LVEF	Baseline	Vericiquat		PVC burden	Baseline	Vericiquat
		Mean	75.824	73.1253		Mean	73.8558	70.1803		Mean	127.143	115		VT-VF%	0.714286	0.142857		Mean	0.382986			Mean	0.55	0.121429
		SD	11.7439	11.4733		SD	12.4016	11.5587		SD	10.6904	15.064		VT-VF	10	2		SD	0.092154			SD	0.738762	0.112171
		T test	0.000653702			T test	0.000469899			T test	0.00418937			T test	0.00225			T test				T test	0.0387812
														VT-VF	Baseline	Vericiquat
														VT-VF%	0.428571	0.0714286
														VT-VF	6	1
														T test	0.029

## Sheet: Delayed exp data
Serial No.	Rabbit	Dapa	LVEF	Px dist	Base VERP	APD 300	Ca 300	Cond 300	APD 200	Ca 200	Cond 200	Alter con	Alter dis	Ca decay	PVCs	PVC origin	Extra VT	Extra VF	Burst VT	Burst VF	VF DF	VT-VF	Veri VERP	APD 300	Ca 300	Cond 300	APD 200	Ca 200	Cond 200	Alter con	Alter dis	Ca decay	PVCs
20220216 Rab MI	1	1	0.24548	27.074	150	137	156	52.312	120	122	52.312	120	NA	62.134	2.9	0	0	0	0	0		0	160	134	154	52.312	122	124	48.288	120	NA	53.418	0.2
20220223 Rab MI	1	0	0.22648	55.2178	140	119	135	66.9188	105	111	66.9188	130	120	54.01	1.1	-1	0	0	0	1	22.35	1	150	132	155	66.9188	123	124	66.9188	120	110	53.022	0.3
20220302 Rab MI	1	0	0.31388	62.2656	140	121	151	70.7564	106	119	64.86	130	120	50.16	0.8	0	1	0	0	1	25.38	1	150	130	145	70.7564	116	119	64.86	120	NA	47.842	0.2
20220518 Rab MI	1	1	0.45904	73.4983	140	138	151	91.8729	107	119	91.8729	110	NA	47.02	0.3	0	0	0	0	1	29.17	1	150	135	145	91.8729	121	123	83.5208	80	110	44.838	0
20220519 Rab MI	1	0	0.30704	51.9711	140	120	148	59.0581	101	125	59.0581	140	NA	51.312	0.3	0	1	0	1	1	27.06	1	140	131	146	59.0581	109	124	59.0581	130	NA	47.84	0.1
20220525 Rab MI 1	1	1	0.39064	66.0303	130	125	143	82.5379	106	123	82.5379	120	NA	47.134	0.1	0	0	0	0	0		0	140	137	141	82.5379	119	128	82.5379	130	NA	45.822	0.1
20220525 Rab MI 2	1	1	0.456	59.9732	120	115	136	80.039	104	119	80.039	120	NA	46.616	0.1	0	0	0	0	1	29.02	1		127	137	80.039	111	122	100.049	100	NA	43.366	0.1
20220601 Rab MI 1	1	0	0.35948	48.2701	140	116	140	77.0418	105	123	75.422	140	NA	51.99	0	-1	0	0	0	1	27.81	1	140	120	142	73.1257	106	122	67.0319	140	NA	50.108	0
20220601 Rab MI 2	1	0	0.35492	47.4342	130	124	134	74.1159	105	120	65.8808	130	NA	45.774	0.3	0	1	0	0	0		1	130	124	132	79.604	106	120	79.604	130	NA	47.606	0
20220608 Rab MI 1	1	1	0.5662	60.9262	130	114	128	84.6197	103	116	84.6197	120	NA	45.67	0.4	0	0	0	0	1	29.72	1	130	112	126	88.8292	104	118	87.1875	120	NA	46.564	0.2
20220608 Rab MI 2	1	0	0.42028	57.3062	130	116	135	89.5409	107	113	89.5409	120	NA	48.23	0.6	0	1	0	0	0		1	130	120	134	83.9219	105	116	83.9219	120	NA	49.596	0.3
20220713 Rab MI 1	1	1	0.46436	50.2096	150	116	138	84.2888	101	120	84.66	130	120	46.008	0.4	0	0	0	0	0		0	140	122	138	83.9375	106	116	83.9375	110	NA	48.356	0
20220713 Rab MI 2	1	1	0.4294	55.0727	140	125	136	86.0511	116	121	86.0511	150	130	57.06	0.3	0	0	0	0	0		0	140	126	136	80.1389	116	124	80.1389	150	NA	56.598	0
20220802 Rab MI	1	0	0.3686	46.3249	130	137	161	72.3827	112	126	72.3827	120	110	50.896	0.1	0	1	0	1	0		1	130	136	151	89.2816	110	120	79.3614	130	NA	49.786	0.2
		VERP	Baseline	Delayed		APD 300	Baseline	Delayed		APD 200	Baseline	Delayed		Ca 300	Baseline	Delayed		Ca 200	Baseline	Delayed		Ca decay	Baseline	Delayed						Px dist	Delay	Cond
		Mean	135.714	134.286		Mean	121.143	122.857		Mean	107	107.571		Mean	138.857	137		Mean	119.857	119.429		Mean	49.3754	49.802					Conduction	57.1402	9	79.3614
		SD	7.86796	5.34522		SD	8.21439	7.28991		SD	5.25991	4.15761		SD	10.4631	7.93725		SD	4.29839	2.99205		SD	4.23385	3.25883						0.025	9
		T test	0.355918			T test	0.179341			T test	0.547162			T test	0.248858			T test	0.757296			T test	0.50553
																													Ca Decay		24.893	49.786
		Cond 300	Baseline	Delayed		Cond 200	Baseline	Delayed		Alternans	Baseline	Delayed
		Mean	81.1487	82.6913		Mean	79.7939	80.169		Mean	130	128.571
		SD	6.57699	5.65273		SD	8.6481	6.46918		SD	11.547	13.4519
		T test	0.634462			T test	0.904838			T test	0.689052
